# Supplementary material for: Triangulating the provenance of African elephants using mitochondrial DNA
Source: Evol Appl. 2012 Aug 1;6(2):253–65. doi: 10.1111/j.1752-4571.2012.00286.x (PMC3689351; doi:10.1111/j.1752-4571.2012.00286.x)
Supplement: Supplementary file 2 [file eva0006-0253-SD2.txt]

 
 
 
 
Triangulating the provenance of African elephants using mitochondrial DNA 
 
 
 
Yasuko Ishida*, Nicholas J. Georgiadis†, Tomoko Hondo*‡ and Alfred L. Roca*§¶
 
 
 
*Department of Animal Sciences, University of Illinois at Urbana-Champaign      
    Urbana, IL 61801 USA 
†80 S. Lyter Ave., Port Townsend, WA 98368, USA 
‡Current address: Japan Eco-Science (Nikkan Kagaku) Co. Ltd., Shiomigaoka-chou 11-1-  
    2F,Chuuou-ku, Chiba 260-0034, Japan
§Institute for Genomic Biology, University of Illinois at Urbana-Champaign Urbana, 
    IL 61801 USA 
 
 
 
¶Corresponding author:Alfred L. Roca, Ph.D. 
Email: roca@illinois.edu 
 
 
 
Supportinginformation(SI) SI References
Barriel V, Thuet E, Tassy P (1999) Molecular phylogeny of Elephantidae. Extreme 
divergence of the extant forest African elephant. C R Acad Sci III322, 447-454. 
Debruyne R (2005) A case study of apparent conflict between molecular phylogenies: the 
interrelationships of African elephants. Cladistics21, 31-50. 
Debruyne R, Van Holt A, Barriel V, Tassy P (2003) Status of the so-called African 
pygmy elephant (Loxodonta pumilio[NOACK 1906]): phylogeny of cytochrome 
b and mitochondrial control region sequences. C R Biol326, 687-697. 
Eggert LS, Rasner CA, Woodruff DS (2002) The evolution and phylogeography of the 
African elephant inferred from mitochondrial DNA sequence and nuclear 
microsatellite markers. Proc R Soc Lond B Biol Sci269, 1993-2006. 
Groves, Colin P., and Peter Grubb. 2000. Do Loxodonta cyclotisand L. africana
interbreed? Elephant2 (4):4-7. 
Ishida Y, Oleksyk TK, Georgiadis NJ, et al.(2011) Reconciling apparent conflicts 
between mitochondrial and nuclear phylogenies in African elephants. PLoS ONE
6, e20642.
Johnson MB, Clifford SL, Goossens B, et al.(2007) Complex phylogeographic history of 
central African forest elephants and its implications for taxonomy. BMC Evol Biol
7, 244. 
Nyakaana S, Arctander P, Siegismund HR (2002) Population structure of the African 
savannah elephant inferred from mitochondrial control region sequences and 
nuclear microsatellite loci. Heredity89, 90-98. 
White F (1983) The Vegetation of AfricaUNESCO, Paris. Figure S1. Flowchart useful for assigning previously published 316 bp control 
region sequences to eight mtDNA subclades. The chart was made based on 
polymorphisms contained in the control region (Table S2) across 653 elephant 
sequences generated for the current study, which were divided into subclades 
based on 4258 bp mtDNA (Figure 2). Next to the arrows are character states useful 
for subclade assignment, with the positions of the nucleotides shown relative to the 
4258 bp alignment generated for the current study (outside parentheses) and 
relative to the 316 bp sequence alignment of Johnson et al. (Johnson et al., 2007) 
(within parentheses).
 3677 
(1) 
3678 
(2) 
3872 
(196) 
C 
T 
C 
T 
C 
T 
3843 
(167) 
West-central 
3927 
(251) 
Savanna-wide 
3883 
(207) 
East-central 
T 
C 
3988 
(312) 
Western 
T 
C 
F clade 
 
S clade 
Northern-savanna 
Southeast-savanna 
C 
T 
North-central 
South-central 
G 
A 
[Figure S1] Figure S2. Geographic distributions of African elephantmtDNA haplotypes among 
countries or localities. (A) For each locality, the number of elephant individuals 
sequenced for a 4258 bp segment of mtDNA is indicated. Shading indicates the number 
of individual elephants that carried haplotypes that were found only in a specific locality, 
or in larger numbers of localities.Among unique haplotypes present among elephants 
sequenced for the currentstudy, 72% of the haplotypes proved to be locality-specific and 
84% of haplotypes were country specific. Considering individual elephants, 44% of 
sampled elephants carried a locality-specific haplotype, and 66% a country-specific 
haplotype.The locality abbreviations are: DS-Dzanga Sangha, Central African Republic
(CAR); OD-Odzala, Republic of the Congo (RC); BF-Bili Forest, Democratic Republic 
of the Congo (DRC); LO-Lope, Gabon; and SL-Sierra Leone (one zoo individual). 
Savanna locations: CH-Chobe, MA-Mashatu, SA-Savuti in Botswana; BE-Benoue, WA-
Waza in Cameroon; AB-Aberdares, AM-Amboseli, KE-Central Kenya/Laikipia, MK-
Mount Kenya in Kenya; NA-Northern Namibia/Etosha; KR-Kruger in South Africa; NG-
Ngorongoro, SE-Serengeti, TA-Tarangire in Tanzania; HW-Hwange, SW-Sengwa, ZZ-
Zambezi in Zimbabwe. GR-Garamba is located in the Guinea-Congolian/Sudanian 
transition zone of vegetation in D.R. Congo that historically included a mixture of forest 
and secondary grasslands (White 1983)suitable for both African elephant groups (Groves 
and Grubb 2000). (B) Combining 316 bp of African elephant mtDNA control region from 
the current study with those of previously published trans-national datasets (Eggert et al. 
2002; Nyakaana et al. 2002; Debruyne et al. 2003; Debruyne 2005; Johnson et al. 2007), 
thedistribution of unique haplotypes was examined.Among unique haplotypes, 62% 
were detected only in a single country.The frequencies of haplotypes by location had not been reported by some studies, and thus could not be quantified for the control region 
analysis. Note that this accentuates haplotypes with broader distributions, e.g., haplotypes 
detected in just one country will be counted on only one bar of the chart, while the single 
haplotype found across 8 countries appears eight times.Three localities
Locality specific
0
10
20
30
40
50
60
70
80
CH MA SA BE WA DS KR NG SE TA ZZ HW SW
Eight localities
Four localities
Two localities
Botswana
Cameroon
CAR
S.Africa
Tanzania
Zambia
Zimbabwe
OD
ROC
GR LO AB AM KE MK NA SL
Gabon Namibia
DRC Kenya Sierra
Leone
Locality
Country
N
um
be
r o
f s
am
pl
es
(A)
(B)
Country
[Figure S2]
0
2
4
6
8
10
12
14
16
18
20
An
go
la
Bo
tsw
an
a
Ca
me
ro
on
CA
R
Ch
ad
Côte
 d’
Ivo
ire DRC
Ga
bo
n
Gh
an
a
Ke
ny
a
Lib
er
ia
Ma
li
Mo
za
mb
iqu
e
Na
mi
biaROC
Si
er
ra
Le
on
e
S.
A
fric
a
Su
da
n
Ta
nz
an
ia
Ug
an
da
Za
mb
ia
Zim
ba
bw
e
Country specific
Two countries
Three countries
Four countries
Five countries
Six countries
Eight countries
N
um
be
r o
f h
ap
lo
ty
pe
sTable S1. Number of samples and number of unique haplotypes for each locality. 
Species
Localities DS SL LO OD GR AB AM BE CH HW KE KR MA MK NA NG SA SE SW TA WA ZZ
Sample No. 54 1 17 3 20 17 70 9 45 50 67 50 22 3 60 15 27 19 15 46 26 17
Haplotype No. 11 1 6 3 12 5 9 7 8 14 13 9 5 1 9 6 11 3 7 8 8 6
L. africanaL. cyclotis
Forest locations: DS-Dzanga Sangha, Central African Republic; OD-Odzala, Republic of the Congo; BF-Bili 
Forest (data from Ishida et al. (2011)), Democratic Republic of the Congo; LO-Lope, Gabon; and SL-Sierra Leone 
(one zoo individual). GR-Garamba in Democratic Republic of the Congo is in the Guinea-Congolian/Sudanian 
transition zone of vegetation that includes a mixture of forest and secondary grasslands (White, 1983) with both 
types of elephants. Savanna locations: CH-Chobe, MA-Mashatu, SA-Savuti in Botswana; BE-Benoue, WA-Waza 
in Cameroon; AB-Aberdares, AM-Amboseli, KE-Central Kenya/Laikipia, MK-Mount Kenya in Kenya; NA-Northern 
Namibia/Etosha; KR-Kruger in South Africa; NG-Ngorongoro, TA-Tarangire, SE-Serengeti in Tanzania; SW-
Sengwa, HW-Hwange, ZZ-Zambezi in Zimbabwe. Table S2. Polymorphisms within 316 bp of the control region.
(69) (50) (72) (27) (1) (289) (47) (98)
15425 (del) 3676 1† A A A A A ∆ ∆ ∆
15425 3677 1 C C C C C T T T
15426 3678 2 C C C T C C C C
15429 3681 5 Y C C C C C C C
15440 3692 16 Y T T Y C T T T
15458 3710 34 C T Y Y C T T T
15516 3768 92 Y C C Y T Y Y T
15563 3815 139 T Y T T T T T T
15573 3825 149 C Y T Y C C C C
15574 3826 150 T Y C Y T T T T
15580 3832 156 G R G G G G G G
15591 3843 167 T C T T T T T T
15594 3846 170 R A A C A A A A
15601 3853 177 T T Y T T T T T
15602 3854 178 T T T Y T T T T
15606 3858 182 A R A A A A A A
15608 3860 184 G A G A G G G G
15610 3862 186 Y C C C C Y Y C
15612 3864 188 T Y T T T T T T
15616 3868 192 Y C C Y C C T Y
15617 3869 193 T T T T T T Y T
15618 3870 194 A A R A A A G R
15619 3871 195 G G G G G R G G
15620 3872 196 T T T T T C T T
15621 3873 197 T T T T T Y Y T
15631 3883 207 T T T T C T T T
15632 3884 208 A A A A A G G A
15635 3887 211 T T Y C T C C T
15636 3888 212 A A R R A A A A
15639 3891 215 T T T T T C C T
15640 3892 216 A A A A A R A A
15648 3900 224 C C C Y C C C C
15675 3927 251 T T T Y T T C T
15680 3932 256 A A A A A R A G
15685 3937 261 A A A A A A R A
15691 3943 267 C C C C T C C C
15692 3944 268 R R A A G R A A
15696 3948 272 T T T T T T C C
15716 3968 292 Y Y Y Y T C C C
15728 3980 304 C C Y C T C C C
15735 3987 311 C C Y C C T T T
15736 3988 312 G A A A G G G G
15737 3989 313 R G G G G G G G
F clade S cladePosition* relative to:
NC_000934
Current dataset 
(4258 bp)
Control region 
(316 bp)
North-central East-central South-central Southeast-
savanna
West-central Western Savanna-wide Northern-
savanna
*Three positions are indicated for nucleotides; the first position is relative to the Loxodonta africana complete mitochondrial genome  (GenBank No: NC_000934); the second position is relative to our 
4258 bp mtDNAalignment. The third position is based on 316 bp of control region from Johnson et al. (2007). †The position 0 refers to an indel present (or absent, if delta) in the nucleotide that is 
immediately 5' of position 1 as designated by Johnson et al. ( 2007). Within the region shown, only the first two nucleotide positions (in boldface and unshaded) were fixed between F clade and S clade 
haplotype sequences. Clade specific nucleotide polymorphisms that were found in more than one subclade are in black bold letters and lightly shaded. Subclade specific fixed nucleotide site character 
states within the F clade, or within the S clade, are in boldface white letters and darkly shaded. Subclade specific polymorphisms within the F or within the S clade are shown in bold white letters that 
have intermediate shading. Numbers in parentheses indicate our sample sizes for elephants for each subclade.Page 1 of SI Table S3
Table S3. Clade and subclade specific diagnostic sites (4258 bp).
(69) (50) (72) (27) (1) (289) (47) (98)
11758 9 C C C C C C C T
11777 28 T T T T T T C T
11794 45 C C C C C T T T
11796 47 A A A A G A A A
11802 53 C T T T T T T T
11832 83 T T T T T C C C
11839 90 C C C C C T T T
11876 127 C C C C C T T T
11891 142 A A A A A G G G
11949 200 T T T T T C C C
11967 218 C C C C C A A A
11975 226 T T T C T T T T
11994 245 T T T T T C C C
12083 334 C C C C C T T T
12095 346 T T T T T C C C
12099 350 C C C T C C C C
12108 359 C C C C T C C C
12125 376 C C C C C T T T
12194 445 G G G A G G G G
12224 475 C C T C C C C C
12254 505 T T T T T C C C
12263 514 T T T T T C C C
12272 523 C T T T T T T T
12284 535 T T T T T C T T
12304 555 T T T T T C C C
12320 571 C C C C C T T T
12342 593 T T T C T T T T
12347 598 T T T T T C T T
12350 601 C C C C T C C C
12356 607 G G G G A G G G
12389 640 A A A A A G G G
12410 661 C C C T C C C C
12416 667 T T T T T C C C
12443 694 T T T T T C C C
12455 706 C C C C C T T T
12458 709 C C C C C T T T
12497 748 A A A G A A A A
12500 751 C C C C C T T T
12524 775 T T T T T T C T
12527 778 T T T T T C C C
12596 847 C C C C C T T T
12623 874 C C C C C T T T
12650 901 C C G C C C C C
12662 913 A A A A G A A A
12669 920 C C C C C T T T
12683 934 C C C T C C C C
12689 940 C C C C T C C C
12698 949 A A A A A G G G
12719 970 T T T T T C C C
12725 976 T T T C T T T T
12743 994 A A A A A G G G
12839 1090 C C C C C T T T
12842 1093 T T T T T C C C
12872 1123 A A G A A A A A
12875 1126 C T C C C C C C
12881 1132 C C C C C T T T
12899 1150 A A A A A G G G
12926 1177 A A A G A A A A
12962 1213 A A A A G A A A
12974 1225 C C C A C C C C
12992 1243 G G G G G A A A
13031 1282 C T T T T T T T
13034 1285 A A A A A G G G
13062 1313 A A A A A A A G
13064 1315 T T T T T C C C
13073 1324 C C C C C T T T
13079 1330 G G G G A G G G
South-
central
West-  
central
Western Savanna-
wide
Northern-
savanna
F clade S cladePosition* relative to:
NC_000934 Current dataset 
(4258 bp)
Southeast-
savanna
North-central East-   
centralPage 2 of SI Table S3
(69) (50) (72) (27) (1) (289) (47) (98)
South-
central
West-  
central
Western Savanna-
wide
Northern-
savanna
F clade S cladePosition* relative to:
NC_000934 Current dataset 
(4258 bp)
Southeast-
savanna
North-central East-   
central
13082 1333 C T T T T T T T
13104 1355 C C C C C T T T
13112 1363 A A C A A A A A
13134 1385 T T T T T C C C
13181 1432 A A A A A G A A
13186 1437 C C C C T C C C
13187 1438 A A A A A T T T
13190 1441 T T T T T T T C
13208 1459 A A A A A G G G
13250 1501 C C C C T C C C
13262 1513 T T T T T C C C
13280 1531 G G G G G A A A
13309 1560 C C C C C T T T
13319 1570 T T T T T C C C
13330 1581 C C C C C C T C
13333 1584 C C C C C T C C
13352 1603 T T T T T C C C
13358 1609 C C C C C T T T
13409 1660 A A G A A A A A
13424 1675 C C C C C T T T
13427 1678 G G G G G A A A
13439 1690 T T C T T T T T
13450 1701 C C C T C C C C
13472 1723 C C C C C T T T
13492 1743 T T T T T T C T
13589 1840 C C T C C C C C
13616 1867 C C C C C T T T
13701 1952 C C C C C T T T
13704 1955 T T T T C T T T
13750 2001 A A A A G A A A
13762 2013 C C C C C T T T
13775 2026 C C C C C T C C
13780 2031 A A A A A G G G
13801 2052 T T T T T C C C
13823 2074 T T T T C T T T
13857 2108 A A G A A A A A
13859 2110 A A A G A A A A
13874 2125 T T T T T C C C
13889 2140 T T T T T T T C
13919 2170 G G G G G A A A
13936 2187 T T T T T C C C
13946 2197 T T T T T C C C
13955 2206 C C T C C C C C
13958 2209 T T T T T G G G
13967 2218 T T T T T C C C
13997 2248 A A A A A G G G
14024 2275 A G A A A A A A
14038 2289 G G A G G G G G
14101 2352 A A A A G A A A
14140 2391 C C C C C T T T
14141 2392 Y ∆ T T T C C C
14142 2393 A ∆ A A A A A A
14173 2424 T T T T T C C C
14174 2425 C C C C C T T T
14231 2482 G G G G G A A A
14291 2542 C C C C C T T T
14293 2544 A A A G A A A A
14311 2562 T T T T C T T T
14353 2604 C C C C C T T T
14371 2622 C C C C T C C C
14410 2661 T T T T T C C C
14419 2670 C C C C C T C C
14461 2712 A A A A A G G G
14482 2733 C C C C C T T T
14509 2760 A A A A G A A A
14524 2775 C C C C T C C C
14593 2844 C C C C C T T T
14605 2856 T T T T T C C CPage 3 of SI Table S3
(69) (50) (72) (27) (1) (289) (47) (98)
South-
central
West-  
central
Western Savanna-
wide
Northern-
savanna
F clade S cladePosition* relative to:
NC_000934 Current dataset 
(4258 bp)
Southeast-
savanna
North-central East-   
central
14608 2859 C C C C C T T T
14611 2862 C C C C C T T T
14680 2931 C C C C C T T T
14763 3014 A A A A G A A A
14812 3063 G G G G G G G A
14824 3075 C C C C C T T T
14870 3121 T T T T T C C C
14881 3132 A A A A A G A A
14905 3156 T T T T C T T T
14914 3165 T T T T T C C C
14926 3177 T T T T T C C C
14947 3198 C C C C C T T T
14953 3204 A A A A A G G G
14968 3219 C C C C C T T T
15041 3292 C C C T C C C C
15076 3327 C T C C C C C C
15080 3331 T T T T T C C C
15145 3396 T T T T T A A A
15184 3435 T T T T C T T T
15196 3447 C C C C C T T T
15199 3450 C C C C C T T T
15220 3471 T C T T T T T T
15232 3483 T T T T T C C C
15242 3493 T T T T T C C C
15271 3522 C C C C T C C C
15300 3551 C C C C C T T T
15332 3583 A A A A A G G G
15396 3647 A G A A A A A A
15401 3652 T T T T C T T T
15420 3671 A A A A A A A G
15425 3676 A A A A A ∆ ∆ ∆
15425 3677 C C C C C T T T
15426 3678 C C C T C C C C
15591 3843 T C T T T T T T
15620 3872 T T T T T C T T
15631 3883 T T T T C T T T
15691 3943 C C C C T C C C
15743 3995 C C C C C C T C
15983 4235 C C C C C T T T
15987 4239 T T T T T A A A
4 8 10 15 24 8 5 6
**Two positions are indicated for nucleotides; the first position is relative to the Loxodonta africana complete mitochondrial genome (GenBank No: 
NC_000934); the second position is relative to our 4258 bp mtDNAalignment. Subclade specific nucleotide site character states are bold and 
lightly shaded. Numbers in parentheses indicate our sample sizes for elephants for each subclade. Delta indicates a deletion.
  
No. of subclade specific 
diagnostic sitesSingle 
individual
One 
locality
Two 
localities
Three 
localities
Four 
localities
Eight 
localities
Botswana CH 0 0 1 13 19 12 45
Botswana MA 0 6 3 0 12 1 22
Botswana SA 4 2 5 1 14 1 27
Cameroon BE 2 0 7 0 0 0 9
Cameroon WA 2 12 12 0 0 0 26
CAR DS 2 50 2 0 0 0 54
DRC GR 8 12 0 0 0 0 20
Gabon LO 1 9 7 0 0 0 17
Kenya AB 0 4 2 1 9 1 17
Kenya AM 3 33 23 9 2 0 70
Kenya KE 3 9 38 9 8 0 67
Kenya MK 0 0 0 0 3 0 3
Namibia NA 2 50 0 0 0 8 60
Sierra Leone SL 1 0 0 0 0 0 1
ROC OD 1 0 2 0 0 0 3
S. Africa KR 3 25 21 1 0 0 50
Tanzania NG 1 0 6 5 0 3 15
Tanzania SE 0 17 1 1 0 0 19
Tanzania TA 2 11 2 10 0 21 46
Zambia ZZ 1 0 4 0 10 2 17
Zimbabwe HW 3 2 16 14 15 0 50
Zimbabwe SW 2 2 7 1 3 0 15
41 244 159 65 95 49 653
6.28 37.37 24.35 9.95 14.55 7.50 100.00
CAR: Central African Republic, DRC: Democratic Republic of the Congo, ROC: Republic of the Congo
Percent of elephants
Results based on 4258 bp of mtDNAsequence from MT-ND5 to control region. Listed for each 
category are the number of elephant individuals. 
Haplotype found in Total no. 
of 
elephants
Table S4. Geographic distribution of mtDNAhaplotypes (4258 bp).
LocalityCountry
Total no. of elephantsSingle 
country
Two 
countries
Three 
countries
Four 
countries
Five 
countries
Six 
countries
Eight 
countries
Angola 1 0 0 0 0 0 0 1
Botswana 2 2 3 1 1 1 1 11
Cameroon 7 5 4 1 0 0 0 17
CAR 4 4 3 1 0 0 0 12
Chad 0 0 1 0 0 0 0 1
Côte d’Ivoire 3 0 0 0 0 0 0 3
DRC 7 2 3 3 1 0 0 16
Gabon 9 4 3 0 0 0 0 16
Ghana 2 3 2 0 0 0 0 7
Kenya 6 5 2 2 0 1 1 17
Liberia 0 0 1 0 0 0 0 1
Mali 1 3 0 0 0 0 0 4
Mozambique 1 0 0 0 0 0 0 1
Namibia 5 0 1 0 1 0 1 8
ROC 1 3 2 1 0 0 0 7
Sierra Leone 0 0 1 0 0 0 0 1
S. Africa 2 1 1 1 0 1 1 7
Sudan 0 0 1 0 0 0 0 1
Tanzania 3 0 2 1 0 1 1 8
Uganda 1 3 2 2 0 0 1 9
Zambia 0 0 1 1 1 1 1 5
Zimbabwe 8 3 3 2 1 1 1 19
Total 63 19 12 4 1 1 1 101
Listed for each category are the number of haplotypes.
"Haplotype" refers to a distinct mtDNAsequence, which may be carried by one or more elephants.
Column totals will be less than the sum of rows for haplotypes found in multiple countries.
CAR: Central African Republic, DRC: Democratic Republic of the Congo, ROC: Republic of the Congo
Table S5. Geographic distribution of control region haplotypes.
Based on 316 bp of control region sequences from the current and previous transnational studies  
(Eggert et al. 2002; Nyakaana et al. 2002; Debruyne et al. 2003; Debruyne 2005; Johnson et al. 2007).
Country
Haplotype found in
Total Table S6. Population pairwise FSTand FSTP values for mtDNA.
(A) Population pairwise FSTof mtDNA
AB AM BE CH DS GR HW KE KR LCY LO MA MK NA NG OD SA SE SW TA WA ZZ
AB 0.00
AM 0.27 0.00
BE 0.70 0.87 0.00
CH 0.20 0.34 0.31 0.00
DS 0.95 0.96 0.51 0.69 0.00
GR 0.90 0.95 0.34 0.57 0.61 0.00
HW 0.42 0.58 0.20 0.10 0.58 0.45 0.00
KE 0.15 0.36 0.78 0.29 0.93 0.89 0.50 0.00
KR 0.50 0.64 0.75 0.27 0.92 0.88 0.39 0.46 0.00
LCY 0.95 0.98 0.03 0.49 0.90 0.74 0.36 0.92 0.90 0.00
LO 0.93 0.96 0.38 0.62 0.87 0.76 0.53 0.91 0.90 0.75 0.00
MA 0.72 0.82 0.72 0.28 0.95 0.90 0.33 0.61 0.09 0.94 0.92 0.00
MK -0.02 0.45 0.50 0.09 0.95 0.87 0.33 0.23 0.51 1.00 0.92 0.75 0.00
NA 0.20 0.21 0.83 0.29 0.95 0.93 0.54 0.34 0.59 0.96 0.95 0.77 0.35 0.00
NG 0.63 0.81 0.08 0.26 0.57 0.21 0.19 0.73 0.69 0.30 0.57 0.66 0.48 0.77 0.00
OD 0.91 0.96 -0.12 0.47 0.49 0.38 0.32 0.90 0.88 0.25 0.54 0.90 0.83 0.94 0.14 0.00
SA 0.87 0.93 0.40 0.51 0.72 0.55 0.34 0.88 0.87 0.72 0.74 0.87 0.85 0.91 0.40 0.49 0.00
SE 0.92 0.95 0.38 0.58 0.68 0.09 0.46 0.90 0.89 0.80 0.80 0.91 0.90 0.94 0.20 0.48 0.59 0.00
SW 0.46 0.67 0.63 0.17 0.93 0.86 0.30 0.41 0.04 0.89 0.89 0.12 0.43 0.59 0.57 0.84 0.84 0.88 0.00
TA 0.07 0.13 0.60 0.12 0.86 0.79 0.37 0.20 0.38 0.79 0.82 0.47 0.00 0.08 0.53 0.76 0.78 0.80 0.28 0.00
WA 0.40 0.62 0.05 0.15 0.58 0.43 0.14 0.49 0.49 0.22 0.45 0.44 0.28 0.58 0.14 0.18 0.45 0.44 0.36 0.36 0.00
ZZ 0.53 0.74 0.13 0.12 0.65 0.43 0.05 0.65 0.62 0.29 0.56 0.58 0.37 0.70 0.12 0.23 0.24 0.45 0.48 0.45 0.13 0.00
(B) FSTP values
Number of permutations: 10,100
AB AM BE CH DS GR HW KE KR LCY LO MA MK NA NG OD SA SE SW TA WA ZZ
AB *
AM 0.000+-0.000 *
BE 0.001+-0.000 0.001+-0.000 *
CH 0.000+-0.000 0.000+-0.000 0.004+-0.001 *
DS 0.000+-0.000 0.000+-0.000 0.003+-0.001 0.000+-0.000 *
GR 0.000+-0.000 0.000+-0.000 0.006+-0.001 0.000+-0.000 0.000+-0.000 *
HW 0.000+-0.000 0.000+-0.000 0.001+-0.000 0.000+-0.000 0.000+-0.000 0.000+-0.000 *
KE 0.000+-0.000 0.000+-0.000 0.001+-0.000 0.000+-0.000 0.000+-0.000 0.000+-0.000 0.000+-0.000 *
KR 0.166+-0.004 0.068+-0.002 0.600+-0.005 0.086+-0.003 0.999+-0.000 0.152+-0.004 0.088+-0.003 0.099+-0.003 *
LCY 0.000+-0.000 0.000+-0.000 0.003+-0.001 0.000+-0.000 0.000+-0.000 0.000+-0.000 0.000+-0.000 0.000+-0.000 0.165+-0.004 *
LO 0.000+-0.000 0.000+-0.000 0.001+-0.000 0.000+-0.000 0.000+-0.000 0.000+-0.000 0.000+-0.000 0.000+-0.000 0.089+-0.003 0.000+-0.000 *
MA 0.001+-0.000 0.000+-0.000 0.006+-0.001 0.000+-0.000 0.000+-0.000 0.000+-0.000 0.000+-0.000 0.000+-0.000 0.242+-0.004 0.001+-0.000 0.001+-0.000 *
MK 0.000+-0.000 0.000+-0.000 0.004+-0.001 0.000+-0.000 0.000+-0.000 0.000+-0.000 0.000+-0.000 0.000+-0.000 0.067+-0.002 0.000+-0.000 0.000+-0.000 0.000+-0.000 *
NA 0.000+-0.000 0.000+-0.000 0.006+-0.001 0.000+-0.000 0.000+-0.000 0.000+-0.000 0.000+-0.000 0.000+-0.000 0.183+-0.004 0.000+-0.000 0.000+-0.000 0.004+-0.001 0.000+-0.000 *
NG 0.047+-0.002 0.031+-0.002 0.350+-0.005 0.057+-0.003 0.067+-0.002 0.107+-0.003 0.049+-0.000 0.036+-0.002 0.999+-0.000 0.057+-0.002 0.044+-0.002 0.108+-0.003 0.075+-0.003 0.125+-0.003 *
OD 0.000+-0.000 0.000+-0.000 0.001+-0.000 0.000+-0.000 0.000+-0.000 0.000+-0.000 0.000+-0.000 0.000+-0.000 0.285+-0.005 0.000+-0.000 0.000+-0.000 0.000+-0.000 0.000+-0.000 0.000+-0.000 0.047+-0.002 *
SA 0.000+-0.000 0.000+-0.000 0.000+-0.000 0.000+-0.000 0.000+-0.000 0.000+-0.000 0.000+-0.000 0.000+-0.000 0.150+-0.004 0.000+-0.000 0.000+-0.000 0.000+-0.000 0.000+-0.000 0.000+-0.000 0.007+-0.001 0.000+-0.000 *
SE 0.000+-0.000 0.000+-0.000 0.004+-0.000 0.000+-0.000 0.000+-0.000 0.000+-0.000 0.000+-0.000 0.000+-0.000 0.304+-0.005 0.000+-0.000 0.000+-0.000 0.003+-0.001 0.000+-0.000 0.000+-0.000 0.117+-0.003 0.000+-0.000 0.000+-0.000 *
SW 0.000+-0.000 0.000+-0.000 0.001+-0.000 0.000+-0.000 0.000+-0.000 0.000+-0.000 0.000+-0.000 0.000+-0.000 0.110+-0.003 0.000+-0.000 0.000+-0.000 0.000+-0.000 0.000+-0.000 0.000+-0.000 0.031+-0.002 0.000+-0.000 0.000+-0.000 0.000+-0.000 *
TA 0.000+-0.000 0.000+-0.000 0.005+-0.001 0.000+-0.000 0.000+-0.000 0.000+-0.000 0.000+-0.000 0.000+-0.000 0.112+-0.003 0.000+-0.000 0.000+-0.000 0.001+-0.000 0.000+-0.000 0.000+-0.000 0.074+-0.003 0.000+-0.000 0.000+-0.000 0.000+-0.000 0.000+-0.000 *
WA 0.000+-0.000 0.000+-0.000 0.002+-0.000 0.000+-0.000 0.000+-0.000 0.000+-0.000 0.000+-0.000 0.000+-0.000 0.218+-0.005 0.000+-0.000 0.000+-0.000 0.002+-0.000 0.000+-0.000 0.000+-0.000 0.048+-0.002 0.000+-0.000 0.000+-0.000 0.000+-0.000 0.000+-0.000 0.000+-0.000  *
ZZ 0.000+-0.000 0.000+-0.000 0.008+-0.001 0.000+-0.000 0.000+-0.000 0.000+-0.000 0.000+-0.000 0.000+-0.000 0.475+-0.005 0.000+-0.000 0.000+-0.000 0.002+-0.000 0.000+-0.000 0.000+-0.000 0.189+-0.004 0.000+-0.000 0.000+-0.000 0.000+-0.000 0.000+-0.000 0.000+-0.000 0.000+-0.000  *Page 1 of SI Table S7
Table S7. List of sample locations (shown as numbers in Figure 1). 
No. Country Location Sample origin
Nyakaana et al., 2002
1 Ghana Wild
2 Uganda Murchison Falls NP Wild
3 Uganda Queen Elizabeth NP Wild
4 Uganda Kidepo Valley NP Wild
5 Kenya Samburu GR Wild
6 Kenya Masai Mara NR Wild
7 Kenya Amboseli NP Wild
8df Namibia Khorixas Wild
9d Namibia Caprivi NP Wild
10d Botswana Chobe NP Wild
11d Botswana Kwando Wild
12d Botswana Nunga Valley Wild
13d Botswana Sibuyu FR Wild
14d Zimbabwe Wild
15d South Africa Kruger NP Wild
16de Botswana Ngwasha Wild
Eggert et al., 2002
17 Côte d'Ivoire Tai NP Wild
18 Ghana Bia NP Wild
19 Ghana Kakum NP Wild
20 Ghana Mole NP Wild
21 Ghana Red Volta Valley Wild
22 Mali Gourma Region Wild
23 Cameroon Banyang Mbo Wildlife Sanctuary Wild
24 Cameroon Dja FR Wild
25 Cameroon Benoue NP Wild
26 Cameroon Waza NP Wild
27 South Africa Addo Elephant NP Wild
28 Kenya Zoo
Debruyne et al., 2003, Debruyne, 2005
29 Liberia Museum
30h Sierra Leone Museum, Zoo
31 Côte d'Ivoire Museum
32 Chad Zakouma NP Museum
33 Sudan (ex-southern Egypt) Museum
34 Cameroon Museum
35 Cameroon Yambong Museum
36 Gabon Coast near Aloombé Museum
37 Gabon Lope National Park Wild
38 RC Museum
39 DRC Mai-Ndome Lake Museum
40 DRC Bosobolo Museum
41 CAR Ubangi River MuseumPage 2 of SI Table S7
No. Country Location Sample origin
42 DRC Uele n' Dungu Museum
43 DRC Kamemba Museum
44 DRC Kanyatsi Museum
45 Tanzania Zoo
46 DRC Panga Na Bodio Museum
47 DRC Katanga Museum
48 DRC Moma Museum
49 Angola Luiza (DRC frontier) Museum
50 Zambia Zoo
51 Mozambique Zoo
52 Zimbabwe Zoo
53 Botswana Zoo
54f Namibia Zoo
55 South Africa Zoo
56e Uganda Zoo
Johnson et al., 2007g 
57 CAR Dzanga-Sangha NP Wild
58 RC Noubalé-Ndoki NP Wild
59 Gabon Monts de Cristal Wild
60 Gabon Iguéla NP Wild
61 Gabon Ivindo NP Wild
62 Gabon Lope NP Wild
63 Gabon Ipassa Reserve Wild
64 Gabon Loango/Mayumba NP Wild
65 Gabon Massif de Chaillu Wild
66 Gabon Minkébé NP Wild
67 Gabon Plateaux Batéké NP Wild
68 Gabon Conkouati-Douli NP Wild
Table is based on Ishida et al. (2011)
Abbreviations:
CAR (Central African Republic)
DRC (Democratic Republic of the Congo)
FR (Forest Reserve)
NP(National Park)
NR (National Reserve)
RC (Republic of the Congo)
aDetailed location information not provided
bZoo sample
cMuseum sample
dDetailed locations follow Eggert et al. (2002)
ePlots are missing in Fig. 1 by Johnson et al. (2007)
fLocations 8 and 54 have colors reversed in Fig.1 by Johnson et al. (2007)
hOriginal GenBank data is from Barriel et al. (1999)
gSome locations were not clearly indicated in Table 1 of Johnson et al. (2007) and it was not 
possible to identify which haplotypes were present at these locations.
